# Supplementary material for: The Use of Social Media for Health Research Purposes: Scoping Review
Source: J Med Internet Res. 2021 May 27;23(5):e25736. doi: 10.2196/25736 (PMC8193478; doi:10.2196/25736)
Supplement: Multimedia Appendix 1 [file jmir_v23i5e25736_app1.xlsx]

## Sheet: Methodologies
Author(s)	Year	Country	Title	Aims	Type of social media	Population	Disease
Gibbons, J.; Malouf, R.; Spitzberg, B.; Martinez, L.; Appleyard, B.; Thompson, C.; Nara, A.; Tsou, M. H.	2019	US	Twitter-based measures of neighborhood sentiment as predictors of residential population health	To determine how well sentiment predicts self-rated mental health, sleep quality, and heart disease at a census tract level, controlling for neighborhood characteristics and spatial autocorrelation	Twitter	NR	NR
Chowkwanyun, M.	2019	US	Big Data, Large-Scale Text Analysis, and Public Health Research	To familiarize readers with emerging technological trends and methods	SM in general	NR	NR
Chary, M.; Genes, N.; Giraud-Carrier, C.; Hanson, C.; Nelson, L. S.; Manini, A. F.	2017	US	Epidemiology from Tweets: Estimating Misuse of Prescription Opioids in the USA from Social Media	To estimate misuse of prescription opioids in the USA from Social Media	Twitter	Americans	Drug use disorder
Correia, R. B.; Li, L.; Rocha, L. M.	2016	US	Monitoring potential drug interactions and reactions via network analysis of Instagram user timelines	To determine the potential of Instagram for public health monitoring and surveillance for Drug-Drug Interactions, Adverse Drug reactions, and behavioral pathology at large	Instagram	Instagram users	Drug interactions
Young, S. D.; Mercer, N.; Weiss, R. E.; Torrone, E. A.; Aral, S. O.	2018	US	Using social media as a tool to predict syphilis	To assess whether social media could be used to predict syphilis cases in 2013 based on 2012 data	Twitter	Americans	Syphilis
Kimball, S. H.; Hamilton, T.; Benear, E.; Baldwin, J.	2019	US	Determining Emotional Tone and Verbal Behavior in Patients With Tinnitus and Hyperacusis: An Exploratory Mixed-Methods Study	To evaluate theemotional tone and verbal behavior of social media userswho self-identified as having tinnitus and;or hyperacusisthat caused self-described negative consequences on dailylife or health	Facebook	NR	Tinnitus; hyperacusis
McAdam, K.; Warrington, A.; Hughes, A.; Adams, D.; Margham, J.; Vas, C.; Davis, P.; Costigan, S.; Proctor, C.	2019	UK	Use of social media to establish vapers puffing behaviour: Findings and implications for laboratory evaluation of e-cigarette emissions	To generate further information on puffing behaviours of vapers in real-world environment	Youtube	Smokers; Vapers	Vaping
Conway, M.; Hu, M.; Chapman, W. W.	2019	US	Recent Advances in Using Natural Language Processing to Address Public Health Research Questions Using Social Media and ConsumerGenerated Data	To present the utilisation of Natural Language Processing for the analysis of social media specifically for public health applications.	SM in general	NR	NR
Eke, P. I.	2011	US	Using social media for research and public health surveillance	To provide a brief critical assessment of the use of Twitter for public health surveillance and research	SM in general	NR	NR
Zhan, Y. C.; Etter, J. F.; Leischow, S.; Zeng, D.	2019	US	Electronic cigarette usage patterns: a case study combining survey and social media data	To identify who were social media active e-cigarette users, to compare the use patterns from bothsurvey and social media data for data triangulation, and to jointly use both datasets to conduct a comprehen-sive analysis on e-cigarette future use intentions	Reddit	Smokers; Vapers	Vaping
Hays, R.; Daker-White, G.	2015	UK	The care.data consensus? A qualitative analysis of opinions expressed on Twitter	To identify and describe the range of opinions expressed about care.data on Twitter for the period during which adelay to this project was announced, and provide insight into the strengths and flaws of the project	Twitter	NR	NR
Hwang, Y.; Kim, H. J.; Choi, H. J.; Lee, J.	2020	Republic of Korea	Exploring Abnormal Behavior Patterns of Online Users With Emotional Eating Behavior: Topic Modeling Study	To analyze the behavior patterns of emotional eaters as the first step to designing a personalizedintervention system	Reddit	NR	Nutrition outcomes
Pedersen, E. R.; Helmuth, E. D.; Marshall, G. N.; Schell, T. L.; PunKay, M.; Kurz, J.	2015	US	Using Facebook to Recruit Young Adult Veterans: Online Mental Health Research	To recruit a sample of young adult veterans for the first phase of an online alcohol intervention study	Facebook	Adolescents; Young adults	Drinking
Alshaikh, F.; Ramzan, F.; Rawaf, S.; Majeed, A.	2014	UK	Social network sites as a mode to collect health data: a systematic review	To systematically review the available literature and explore the use of SNS as a mode of collecting data for health research	SM in general	NR	NR
Jagfeld, G.;	2019	UK	A computational linguistic study of personal recovery in bipolar disorder	To collect and analyse social media data of individuals diagnosed with bipolar disorder with regard to their recovery experience	Twitter; Reddit; Blogs	NR	Bipolar disorder
Graham, S.; Depp, C.; Lee, E. E.; Nebeker, C.; Tu, X.; Kim, H. C.; Jeste, D. V.	2019	USA	Artificial Intelligence for Mental Health and Mental Illnesses: an Overview	To demonstrate AI’s potential in mental healthcare	SM in general	NR	Schizophrenia; Depression; Suicide
Murthy, D.; Gross, A.; Oliveira, D.; Soc, Ieee Comp	2011	US	Understanding Cancer-based Networks in Twitter using Social Network Analysis	To discuss the development of methods to visualize networks and information flow on them using real-time data from the social media website Twitter and how these networks influence health outcomes by examining responses to specific health message	Twitter	NR	Cancer
Jahanbin, K.; Rahmanian, F.; Rahmanian, V.; Jahromi, A. S.	2019	Iran	Application of Twitter and web news mining in infectious disease surveillance systems and prospects for public health	To develop a text mining technique for extracting information about infectious diseases from tweets and news on social media	Twitter	NR	NR
Robinson, B.; Sparks, R.; Power, R.; Cameron, M.	2015	Australia	Social Media Monitoring for Health Indicators	To consider the issue of selection bias inherit in the Twitter data source before population inferences can be made.	Twitter	NR	NR
Van Swol, L. M.; Chang, C. T.; Kerr, B.; Moreno, M.	2020	US	Linguistic Predictors of Problematic Drinking in Alcohol-related Facebook Posts	to interview participants via Facebook to assess problematic drinking (binge drinking episodes and number of drink)	SM in general	NR	Drinking
Curtis, J. R.; Chen, L.; Higginbotham, P.; Nowell, W. B.; Gal-Levy, R.; Willig, J.; Safford, M.; Coe, J.; O'Hara, K.; Sa'adon, R.	2017	US	Social media for arthritis-related comparative effectiveness and safety research and the impact of direct-to-consumer advertising	to (1) descriptively characterize the demographics of people usingsocial media to discuss rheumatoid arthritis and psoriatic arthritis and psoriasis; (2) to evaluate the suitability of social media as a data source for drug safety research, particularly for the study of recently licensed molecules, and (3) classify the content and timing of theposts that these social media users are contributing,…	SM in general	NR	Rheumatoid arthritis
Yin, Z. J.; Fabbri, D.; Rosenbloom, S. T.; Malin, B.	2015	US	A Scalable Framework to Detect Personal Health Mentions on Twitter	To develop a scalable framework to detect personal health status mentions on Twitterand assess the extent to which such information is disclosed	Twitter	NR	NR
Breland, J. Y.; Quintiliani, L. M.; Schneider, K. L.; May, C. N.; Pagoto, S.	2017	US	Social Media as a Tool to Increase the Impact of Public Health Research	To determine opportunities and limitations of social media for health research	SM in general	NR	NR
Aramburu, M. J.; Berlanga, R.; Lanza, I.	2020	Spain	Social Media Multidimensional Analysis for Intelligent Health Surveillance	To propose a dynamic multidimensional approach to deal with social datastreams	Twitter	NR	NR
Larsen, M. E.; Boonstra, T. W.; Batterham, P. J.; O'Dea, B.; Paris, C.; Christensen, H.	2015	Australia	We Feel: Mapping Emotion on Twitter	To describe the “We Feel” system for analyzing global and regional variations in emotional expression, and report the results of validation against known patterns of variation inmood	Twitter	NR	NR
Wang, J.; Deng, H.; Liu, B. T.; Hu, A. B.; Liang, J.; Fan, L. Y.; Zheng, X.; Wang, T.; Lei, J. B.	2020	China	Systematic Evaluation of Research Progress on Natural Language Processing in Medicine Over the Past 20 Years: Bibliometric Study on PubMed	To perform a systematic review on the use of natural language processing (NLP) in medical research with the aim ofunderstanding the global progress on NLP research outcomes, content, methods, and study groups involved	SM in general	NR	NR
Santu, S. K. K.; Bindschadler, V.; Zhai, C. X.; Gunter, C. A.; Acm	2018	US	NRF: A Naive Re-identification Framework	To introduce a general probabilistic reidentification framework that can be instantiated in specific contexts to estimate the probability of compromises based on explicit assumptions.	SM in general	NR	NR
Schumacher, K. R.; Lee, J. M.	2016	US	Harnessing Social Media for Child Health Research Pediatric Research 2.0	To review both the opportunities and the challenges of using social media to obtain condition-specific, patient-reported data	SM in general	NR	NR
Boicey, C.	2013	US	Innovations in social media: the MappyHealth experience	To review both the opportunities the MappyHealth web application	Twitter	NR	NR
Mohr, D. C.; Zhang, M.; Schueller, S. M.	2017	US	Personal Sensing: Understanding Mental Health Using Ubiquitous Sensors and Machine Learning	To provide a layered, hierarchical model for translating raw sensor data into markers of behaviors and states related to mental health,	SM in general	NR	NR
Chancellor, S.; Nitzburg, G.; Hu, A.; Zampieri, F.; De Choudhury, M.; Assoc Comp, Machinery	2019	US	Discovering Alternative Treatments for Opioid Use Recovery Using Social Media	To present the first large-scale social media study of alternative treatments in opioid use disorder recovery, draw-ing on advances in machine learning and computational linguistics	Reddit	NR	Drug use disorder
Colditz, J. B.; Chu, K. H.; Emery, S. L.; Larkin, C. R.; James, A. E.; Welling, J.; Primack, B. A.	2018	US	Toward Real-Time Infoveillance of Twitter Health Messages	To provide practical considerations and concrete examples that relate to pilot research on hookah to-bacco smoking, as this trend isboth popular and has presenteda variety of challenges while working with Twitter data	Twitter	NR	Smoking
Park, A.; Conway, M.	2017	US	Tracking Health Related Discussions on Reddit for Public Health Applications	To demonstrate social media’s potential for public health applications	Reddit	NR	Hemorrhagic Fever; Ebola
Jha, S. R.; McDonagh, J.; Prichard, R.; Newton, P. J.; Hickman, L. D.; Fung, E.; Macdonald, P. S.; Ferguson, C.	2018	Australia	#Frailty: A snapshot Twitter report on frailty knowledge translation	to explore #Frailty Twitter activity over a six-month period and to provide a snapshot Twitter content analysis of #Frailty usage	Twitter	NR	Frailty
Gruebner, O.; Sykora, M.; Lowe, S. R.; Shankardass, K.; Galea, S.; Subramanian, S. V.	2017	Germany	Big data opportunities for social behavioral and mental health research	To determine big data opportunities for social behavioral and mental health research	SM in general	NR	NR
Costa, F. F.	2013	US	Social networks, web-based tools and diseases: implications for biomedical research	To review how social networks and other web-based tools are changing the way we approach and track diseases in biomedical research	SM in general	NR	NR
Ade-Ibijola, A.	2017	South Africa	Synthesis of Social Media Profiles Using a Probabilistic Context-Free Grammar	To present a new application of a type of formal grammar — probabilistic/stochastic context-free grammar — inthe automatic generation of social media profiles using Facebookas a test cas	SM in general	NR	NR
Brownstein, J. S.; Freifeld, C. C.; Madoff, L. C.	2009	US	Digital disease detection--harnessing the Web for public health surveillance	To describe how the Web can be harnessed for PublicHealth Surveillance	SM in general	NR	NR
Paris, C.; Christensen, H.; Batterham, P.; O'Dea, B.; Ieee	2015	Australia	Exploring emotions in social media	To show how to explore the emotional state of a population by mining the vast amount of available public social media data in real time	Twitter	NR	NR
Yang, W.; Mu, L.	2015	US	GIS analysis of depression among Twitter users	To apply GIS methods to social media data to provide new per-spectives for public health research	Twitter	NR	Depression
Zhang, J.; Zhao, Y. M.; Dimitroff, A.	2014	US	A study on health care consumers' diabetes term usage across identified categories	to investigate health care consumers’ diabetes term usage patterns based on Yahoo!Answers social question and answers (QA) forum, identified characteristics and relationships among terms within three pairs of related categories identified from the QA log, and revealed users’ diabetes term usage patterns.	Yahoo!Answers social question and answers (QA) forum	NR	Diabetes
Bicquelet, A.	2017	UK	Using online mining techniques to inform formative evaluations: An analysis of YouTube video comments about chronic pain	To argue that exploratory data-mining techniques such as descending hierarchical classification, cluster and correspondence analysis could usefully be employed either as stand-alone or mixed methods in the design of needs assessments on health-related issues	Youtube	NR	Chronic pain
Schootman, M.; Nelson, E. J.; Werner, K.; Shacham, E.; Elliott, M.; Ratnapradipa, K.; Lian, M.; McVay, A.	2016	US	Emerging technologies to measure neighborhood conditions in public health: implications for interventions and next steps	To describe the utility, validity and reli-ability of selected emerging technologies to measure neighborhood conditions for public health applications and to describe next steps for future research and opportunities for interventions	Twitter	NR	NR
Jordan, S. E.; Hovet, S. E.; Fung, I. C. H.; Liang, H.; Fu, K. W.; Tse, Z. T. H.	2018	China	Using Twitter for Public Health Surveillance from Monitoring and Prediction to Public Response	To present the use of mining Twitter data or similar short-text datasets for public health applications	Twitter	NR	Zika; Ebola
Schwab-Reese, L. M.; Hovdestad, W.; Tonmyr, L.; Fluke, J.	2018	US	The potential use of social media and other internet-related data and communications for child maltreatment surveillance and epidemiological research: Scoping review and recommendations	To provide anoverview of social media and internet-based methodologies for health research, to report resultsof evaluation and validation research on these methods, and to highlight studies with potentialrelevance to child maltreatment research and surveillance	SM in general	NR	Child maltreatment
Bravo, C. A.; Hoffman-Goetz, L.	2016	Canada	Tweeting About Prostate and Testicular Cancers: What Are Individuals Saying in Their Discussions About the 2013 Movember Canada Campaign?	To analyze tweets about the 2013 Movember Canada for underlying themes in order understand what those discussions were about	Twitter	NR	Cancer
Mhasawade, V.; Elghafari, A.; Duncan, D. T.; Chunara, R.	2020	US	Role of the Built and Online Social Environments on Expression of Dining on Instagram	To study the role of the built and online social environments in the expression of dining on Instagram in Abu Dhabi	Instagram	NR	Nutrition outcomes
Roccetti, M.; Prandi, C.; Salomoni, P.; Marfia, G.	2016	Italy	Unleashing the true potential of social networks: confirming infliximab medical trials through Facebook posts	To provide implications for both the computer and medical science communities	Facebook	NR	Crohn’s disease; Chronic autoimmune diseases
Jalal, M.; Wang, K.; Jefferson, S.; Zheng, Y.; Nsoesie, E. O.; Betke, M.; Assoc Comp, Machinery	2019	US	Scraping Social Media Photos Posted in Kenya and Elsewhere to Detect and Analyze Food Types	To create food image datasets from Instagram posts and use it to monitor dietary behavior	Instagram	NR	Nutrition outcomes
Spiro, E. S.	2016	US	Research opportunities at the intersection of social media and survey data	To discuss the potential for studies that link social media data with survey data	SM in general	NR	NR
Sewalk, K. C.; Tuli, G.; Hswen, Y.; Brownstein, J. S.; Hawkins, J. B.	2018	US	Using Twitter to Examine Web-Based Patient Experience Sentiments in the United States: Longitudinal Study	To provide a characterization of patient experience sentiments across the United-States on Twitter over a 4-year period.	Twitter	NR	NR
Krittanawong, C.; Wang, Z.	2017	US	Mining twitter to understand the smoking cessation barriers	To conduct a data mining analysis of Twitter to assess barriers to smoking cessation	Twitter	NR	Smoking
Risson, V.; Saini, D.; Bonzani, I.; Huisman, A.; Olson, M.	2016	Switzerland	Patterns of Treatment Switching in Multiple Sclerosis Therapies in US Patients Active on Social Media: Application of Social Media Content Analysis to Health Outcomes Research	To test the applicability of social media analysis to outcomes research using automated listening combined with filtering and analysis of data by specialists	SM in general	NR	Multiple sclerosis
Gui, X. N.; Kou, Y. B.; Pine, K.; Ladaw, E.; Kim, H.; Suzuki-Gill, E.; Chen, Y. N.; Acm	2018	US	Multidimensional Risk Communication: Public Discourse on Risks during an Emerging Epidemic	To report a qualitative analysis of public perceptions of risks and risk management measures on Reddit during the Zika crisis, an emerging epidemicassociated with high uncertainty regarding pathology, epidemiology, and broad consequences	SM in general	NR	Zika
Adrover, C.; Bodnar, T.; Huang, Z.; Telenti, A.; Salathe, M.	2015	US	Identifying Adverse Effects of HIV Drug Treatment and Associated Sentiments Using Twitter	To assess whether adverse effects of HIV drug treatment and associated sentiments can be determined using publicly available data from social media	Twitter	NR	HIV
Roche, B.; Gaillard, B.; Leger, L.; Pelagie-Moutenda, R.; Sochacki, T.; Cazelles, B.; Ledrans, M.; Blateau, A.; Fontenille, D.; Etienne, M.; Simard, F.; Salathe, M.; Yebakima, A.	2017	France	An ecological and digital epidemiology analysis on the role of human behavior on the 2014 Chikungunya outbreak in Martinique	To identify the main drivers of the temporal and spatio-temporal dynamics of the 2014 Chikungunya outbreak in Martinique	Twitter	NR	Chikungunya
Salathe, M.	2016	Switzerland	Digital Pharmacovigilance and Disease Surveillance: Combining Traditional and Big-Data Systems for Better Public Health	To map opportunities and challenges of Combining Traditional and Big-Data Systems for Better Public Health	SM in general	NR	NR
Salathe, M.	2018	Switzerland	Digital epidemiology: what is it, and where is it going?	To provide an outlook of digital epidemiology heading, and offer a broad and a narrowdefinition of the term	SM in general	NR	NR
Salathe, M.; Bengtsson, L.; Bodnar, T. J.; Brewer, D. D.; Brownstein, J. S.; Buckee, C.; Campbell, E. M.; Cattuto, C.; Khandelwal, S.; Mabry, P. L.; Vespignani, A.	2012	US	Digital epidemiology	To describe the potential of digital epidemiology	SM in general	NR	NR
Salathe, M.; Freifeld, C. C.; Mekaru, S. R.; Tomasulo, A. F.; Brownstein, J. S.	2013	US	Influenza A (H7N9) and the importance of digital epidemiology	To map the Importance of Digital Epidemiology for Influenza A (H7N9) case	SM in general	NR	Influenza A
Sarker, A.; Ginn, R.; Nikfarjam, A.; O'Connor, K.; Smith, K.; Jayaraman, S.; Upadhaya, T.; Gonzalez, G.	2015	US	Utilizing social media data for pharmacovigilance: A review	To perform a methodical review to characterize the different approaches to adverse drug reaction detection/extraction from social media, and their applicability to pharmacovigilance	SM in general	NR	Adverse drug reaction
Sharma, M.; Yadav, K.; Yadav, N.; Ferdinand, K. C.	2017	US	Zika virus pandemic-analysis of Facebook as a social media health information platform	To examine the effective use of the social mediasite Facebook (Facebook Inc, Menlo Park, CA) as an information source for the Zika virus pandemic	Facebook	NR	Zika
Barros, J. M.; Duggan, J.; Rebholz-Schuhmann, D.	2020	Ireland	The Application of Internet-Based Sources for Public Health Surveillance (Infoveillance): Systematic Review	To assess research findings regarding the application of IBSs for public health surveillance (infodemiology or infoveillance)	SM in general	NR	NR
Allen, C.; Tsou, M. H.; Aslam, A.; Nagel, A.; Gawron, J. M.	2016	US	Applying GIS and Machine Learning Methods to Twitter Data for Multiscale Surveillance of Influenza	To introduce an improved framework for moni-toring influenza outbreaks using the social media platform Twitter	Twitter	NR	Influenza
Salathe, M.; Khandelwal, S.	2011	US	Assessing vaccination sentiments with online social media: implications for infectious disease dynamics and control	To measure the spatio-temporal sentiment towards a new vaccine	Twitter	NR	Vaccination
Yousefinaghani, S.; Dara, R.; Poljak, Z.; Bernardo, T. M.; Sharif, S.	2019	Canada	The Assessment of Twitter's Potential for Outbreak Detection: Avian Influenza Case Study	To develop a Twitter-based data analysis framework to automatically monitor avian influenza outbreaks in a real-time manner	Twitter	NR	Avian influenza
Sueki, H.	2015	Japan	The association of suicide-related Twitter use with suicidal behaviour: a cross-sectional study of young internet users in Japan	To examine the association between suicide-related tweets and suicidal behaviour to identify suicidal young people on the Internet	Twitter	Adolescents; Young adults	Suicide
Robertson, C.; Yee, L.	2016	Canada	Avian Influenza Risk Surveillance in North America with Online Media	To investigate the use of one social media outlet, Twitter, for surveillance of avian influenza risk in North America	Twitter	NR	Avian influenza
Young, S. D.	2014	US	Behavioral insights on big data: using social media for predicting biomedical outcomes	To provide an overview on how social media data can contribute to the emerging field of ‘big data’ science, describes current approaches for using social media to monitor and predict health behaviors and disease outbreaks	SM in general	NR	NR
Ramo, D. E.; Prochaska, J. J.	2012	US	Broad reach and targeted recruitment using Facebook for an online survey of young adult substance use	To examine Facebook as a mechanism to reach and survey young adults about tobacco and othersubstance use	Facebook	Adolescents; Young adults	Substance use
Nguyen, Q. C.; Li, D.; Meng, H. W.; Kath, S.; Nsoesie, E.; Li, F.; Wen, M.	2016	US	Building a National Neighborhood Dataset From Geotagged Twitter Data for Indicators of Happiness, Diet, and Physical Activity	To build, from geotagged Twitter data, a national neighborhood database with area-level indicators of well-being and health behaviors	Twitter	NR	Nutrition outcomes; Physical activity
Fung, I. C.; Fu, K. W.; Ying, Y.; Schaible, B.; Hao, Y.; Chan, C. H.; Tse, Z. T.	2013	US	Chinese social media reaction to the MERS-CoV and avian influenza A(H7N9) outbreaks	To use Chinese social media data to study the Chinese online community’sreaction to the release of official outbreak data from health authorities, namely the outbreaks of MERS-CoV in 2012 and of human infections of avian influenzaA (H7N9) in 2013	Weibo	NR	MERS; Influenza A
Rudra, K.; Sharma, A.; Ganguly, N.; Imran, M.	2018	India	Classifying and Summarizing Information from Microblogs During Epidemics	To build an automatic classification approach useful to categorize tweets into different disease related categories	Twitter	NR	Ebola; MERS
Birnbaum, M. L.; Ernala, S. K.; Rizvi, A. F.; De Choudhury, M.; Kane, J. M.	2017	US	A Collaborative Approach to Identifying Social Media Markers of Schizophrenia by Employing Machine Learning and Clinical Appraisals	To move from noisy self-reports of schizophrenia on social media to more accurate identification of diagnoses by exploring a human-machine partnered approach, where in computational linguistic analysis of shared content iscombined with clinical appraisals	Twitter	NR	Schizophrenia
Santillana, M.; Nguyen, A. T.; Dredze, M.; Paul, M. J.; Nsoesie, E. O.; Brownstein, J. S.	2015	US	Combining Search, Social Media, and Traditional Data Sources to Improve Influenza Surveillance	To combine multiple influenza-like illnesses (ILI) activity estimates, generated indepen-dently with each data source, into a single prediction of ILI utilizing machine learning ensem-ble approaches	Twitter	NR	Influenza
Sarker, A.; Gonzalez, G.	2017	US	A corpus for mining drug-related knowledge from Twitter chatter: Language models and their utilities	To present to the data science, natural language processing and public heath communities an unlabeled corpus and a set of language models	Twitter	NR	Adverse drug reaction
Rong, J.; Michalska, S.; Subramani, S.; Du, J.; Wang, H.	2019	Australia	Deep learning for pollen allergy surveillance from twitter in Australia	To introduce a deep learning-based approach for real-time detection and insights generation about one of the most prevalent chronic conditions in Australia - Pollen allergy.	Twitter	NR	Pollen allergy
Weissenbacher, D.; Sarker, A.; Klein, A.; O'Connor, K.; Magge, A.; Gonzalez-Hernandez, G.	2019	US	Deep neural networks ensemble for detecting medication mentions in tweets	To propose a more advanced method to recognize misspellings or ambiguity with common words	Twitter	NR	NR
Jimeno-Yepes, A.; MacKinlay, A.; Han, B.; Chen, Q.	2015	Australia	Identifying Diseases, Drugs, and Symptoms in Twitter	To study the development of a Twitter data set annotated with relevant medical entities which we have publicly released	Twitter	NR	NR
Allem, J. P.; Ferrara, E.	2016	US	The Importance of Debiasing Social Media Data to Better Understand E-Cigarette-Related Attitudes and Behaviors	To determine the importance of debiaising social media data	SM in general	NR	Vaping
Gesualdo, F.; Stilo, G.; Agricola, E.; Gonfiantini, M. V.; Pandolfi, E.; Velardi, P.; Tozzi, A. E.	2013	Italy	Influenza-like illness surveillance on Twitter through automated learning of naive language	To develop a minimally trained algorithm that exploits the abundance of health-relatedweb pages to identify all jargon expressions related to a specific technical term	Twitter	NR	Influenza
Eysenbach, G.	2011	Canada	Infodemiology and infoveillance tracking online health information and cyberbehavior for public health	To develop a proof-of-concept infoveillance system called Infovigil, which can identify, archive, andanalyze health-related information from Twitter andother information streams from Internet and social me-dia sources	SM in general	NR	NR
Eysenbach, G.	2009	Canada	Infodemiology and infoveillance: framework for an emerging set of public health informatics methods to analyze search, communication and publication behavior on the Internet	To revisit the emerging fields of infodemiology and infoveillance and proposes an expanded framework, introducing some basic metrics such as information prevalence, conceptoccurrence ratios, and information incidence	SM in general	NR	NR
Bernard, R.; Bowsher, G.; Milner, C.; Boyle, P.; Patel, P.; Sullivan, R.	2018	UK	Intelligence and global health: assessing the role of open source and social media intelligence analysis in infectious disease outbreaks	To explore how such tools might be employed in the detection, reporting, and control of outbreaks designated as a ‘threat’ by the global community	SM in general	NR	NR
Nguyen, Q. C.; Kath, S.; Meng, H. W.; Li, D.; Smith, K. R.; VanDerslice, J. A.; Wen, M.; Li, F.	2016	US	Leveraging geotagged Twitter data to examine neighborhood happiness, diet, and physical activity	To create neighborhood indicators for happiness, food and physical activity for three large counties: Salt Lake, San Francisco and New York.	Twitter	NR	Nutrition outcomes; Physical activity
Du, J.; Xu, J.; Song, H. Y.; Tao, C.	2017	US	Leveraging machine learning-based approaches to assess human papillomavirus vaccination sentiment trends with Twitter data	To evaluate a system on a large-scale unannotated tweets corpus and deduce the sentiment labels of those tweets	Twitter	NR	HPV
Zhang, E. X.; Yang, Y.; Di Shang, R.; Simons, J. J.; Quek, B. K.; Yin, X. F.; See, W.; Oh, O. S.; Nandar, K. S.; Ling, V. R.; Chan, P. P.; Wang, Z.; Goh, R. S.; James, L.; Tey, J. S.	2015	Singapor	Leveraging social networking sites for disease surveillance and public sensing: the case of the 2013 avian influenza A(H7N9) outbreak in China	To monitor an avian influenza A (H7N9) outbreak in China and to assess the value of social networking sites in the surveillance of disease outbreaks	Weibo	NR	Influenza A
Young, S. D.; Rivers, C.; Lewis, B.	2014	US	Methods of using real-time social media technologies for detection and remote monitoring of HIV outcomes	To establish methods of using real-time socialnetworking data for HIV prevention by assessing 1) whether geolocated conversations about HIVrisk behaviors can be extracted from social networking data, 2) the prevalence and content of theseconversations, and 3) the feasibility of using HIV risk-related real-time social media conversationsas a method to detect HIV outcomes	SM in general	NR	HIV
Pawelek, K. A.; Oeldorf-Hirsch, A.; Rong, L.	2014	US	Modeling the impact of twitter on influenza epidemics	To develop a simple mathematical model including the dynamics of “tweets” — short, 140-character Twitter messages that may enhance the awareness of disease, change individual’s behavior, and reduce the transmission of disease among a population during an influenza season	SM in general	NR	Influenza
Broniatowski, D. A.; Paul, M. J.; Dredze, M.	2013	US	National and local influenza surveillance through Twitter: an analysis of the 2012-2013 influenza epidemic	To analyze the performance of this system during the most recent 2012–2013 influenza season and to analyze the performance at multiple levels of geographic granularity, unlike past studies that focused on national or regional surveillance.	Twitter	NR	Influenza A
Chew, C.; Eysenbach, G.	2010	Canada	Pandemics in the age of Twitter: content analysis of Tweets during the 2009 H1N1 outbreak	To monitor the use of the terms ‘‘H1N1’’ versus ‘‘swine flu’’ over time, to conduct a contentanalysis of ‘‘tweets’’ and to validate Twitter as a real-time content, sentiment, and public attention trend-tracking tool.	Twitter	NR	Swine flu
Nikfarjam, A.; Sarker, A.; O'Connor, K.; Ginn, R.; Gonzalez, G.	2015	US	Pharmacovigilance from social media: mining adverse drug reaction mentions using sequence labeling with word embedding cluster features	To design a machine learning-based approach to extract mentions of adverse drugreactions from highly informal text in social media	DS; Twitter	NR	Adverse drug reaction
Xu, X.; Litchman, M. L.; Gee, P. M.; Whatcott, W.; Chacon, L.; Holmes, J.; Srinivasan, S. S.	2018	US	Predicting Prediabetes Through Facebook Postings: Protocol for a Mixed-Methods Study	To investigate the social media behavior of individuals with prediabetes, before and after diagnosis	Facebook	NR	Diabetes
Eichstaedt, J. C.; Schwartz, H. A.; Kern, M. L.; Park, G.; Labarthe, D. R.; Merchant, R. M.; Jha, S.; Agrawal, M.; Dziurzynski, L. A.; Sap, M.; Weeg, C.; Larson, E. E.; Ungar, L. H.; Seligman, M. E.	2015	US	Psychological language on Twitter predicts county-level heart disease mortality	To analyze social-media language to identify community-level psychological characteristics associated with mortality from atherosclerotic heart disease	Twitter	NR	Cardiovascular disease
Aslam, A. A.; Tsou, M. H.; Spitzberg, B. H.; An, L.; Gawron, J. M.; Gupta, D. K.; Peddecord, K. M.; Nagel, A. C.; Allen, C.; Yang, J. A.; Lindsay, S.	2014	US	The reliability of tweets as a supplementary method of seasonal influenza surveillance	To improve the correlation of tweets to sentinel-provided influenza-like illness rates by city through filtering and a machine-learning classifier, to observe correlations of tweets for emergency department ILIrates by city, and to explore correlations for tweets to laboratory-confirmed influenza cases in San Diego	Twitter	NR	Influenza
Chunara, R.; Andrews, J. R.; Brownstein, J. S.	2012	US	Social and news media enable estimation of epidemiological patterns early in the 2010 Haitian cholera outbreak	To assess correlation of volume of cholera-related HealthMap news media reports, Twitter postings, and government cholera cases reported in the first 100 days of the 2010 Haitian cholera outbreak	Twitter	NR	Cholera
Young, S. D.; Padwa, H.; Bonar, E. E.	2019	US	Social Big Data as a Tool for Understanding and Predicting the Impact of Cannabis Legalization	To help developing the knowledge base about critical health and policy questions related to cannabis legalization, but the data sources have limitations	SM in general	NR	Cannabis legalization
Velasco, E.; Agheneza, T.; Denecke, K.; Kirchner, G.; Eckmanns, T.	2014	Germany	Social media and internet-based data in global systems for public health surveillance: a systematic review	To map public health surveillance into indicator-based surveillance and event-based surveillance and to provide an overview of each	SM in general	NR	NR
Nguyen, Q. C.; Meng, H.; Li, D.; Kath, S.; McCullough, M.; Paul, D.; Kanokvimankul, P.; Nguyen, T. X.; Li, F.	2017	US	Social media indicators of the food environment and state health outcomes	To build, from geotagged Twitter and Yelp data, a national food environment database and to test associations between state food environment indicators and health outcomes	Twitter	NR	Nutrition outcomes ; Chronic conditions
Saha, K.; Sugar, B.; Torous, J.; Abrahao, B.; Kiciman, E.; De Choudhury, M.	2019	US	A Social Media Study on the Effects of Psychiatric Medication Use	To examine psychopathological effects subject to self-reported usage of psychiatric medication.	Twitter	NR	Substance use
Marshall, S. A.; Yang, C. C.; Ping, Q.; Zhao, M.; Avis, N. E.; Ip, E. H.	2016	US	Symptom clusters in women with breast cancer: an analysis of data from social media and a research study	To compare and contrast symptom cluster patterns derived from messages on a breast cancer forum with those from a symptom checklist completed by breast cancer survivors participating in a research study	Medhelp	PWSC	Cancer
Young, S. D.; Yu, W.; Wang, W.	2017	US	Toward Automating HIV Identification: Machine Learning for Rapid Identification of HIV-Related Social Media Data	To test whether four commonly used machine learning methods could learn the patterns associated with HIV risk behavior	Twitter	NR	HIV
Sinnenberg, L.; DiSilvestro, C. L.; Mancheno, C.; Dailey, K.; Tufts, C.; Buttenheim, A. M.; Barg, F.; Ungar, L.; Schwartz, H.; Brown, D.; Asch, D. A.; Merchant, R. M.	2016	US	Twitter as a Potential Data Source for Cardiovascular Disease Research	To characterize the volume and content of tweets related to cardiovascular disease, and the characteristics of Twitter users	Twitter	NR	Cardiovascular disease
Paul, M. J.; Dredze, M.; Broniatowski, D.	2014	US	Twitter improves influenza forecasting	To demonstrate that influenza surveillance signals from Twitter significantly improve influenza forecasting	Twitter	NR	Influenza
Velardi, P.; Stilo, G.; Tozzi, A. E.; Gesualdo, F.	2014	Italy	Twitter mining for fine-grained syndromic surveillance	To present a methodology for early detection and analysis of epidemics based on mining Twitter messages	SM in general	NR	Influenza
Wakamiya, S.; Kawai, Y.; Aramaki, E.	2018	Japan	Twitter-Based Influenza Detection After Flu Peak via Tweets With Indirect Information: Text Mining Study	To handle indirect informationto estimate the trend of the number of influenza patients in each area and each season.	Twitter	NR	Influenza
Kim, E. K.; Seok, J. H.; Oh, J. S.; Lee, H. W.; Kim, K. H.	2013	Korea	Use of hangeul twitter to track and predict human influenza infection	To examine the use of information embedded in the Hangeul Twitter stream to detect rapidly evolving public awareness or concern with respect to influenza transmission	Twitter	NR	Influenza
Fung, I. C.; Tse, Z. T.; Fu, K. W.	2015	US	The use of social media in public health surveillance	To overview some of the uses of social media data for public health surveillance and some of the data’s strengths and limitations	SM in general	NR	NR
Signorini, A.; Segre, A. M.; Polgreen, P. M.	2011	US	The use of Twitter to track levels of disease activity and public concern in the U.S. during the influenza A H1N1 pandemic	To examine the use of information embedded in the Twitter stream to track rapidly-evolving public sentiment with respect to H1N1 or swine flu, and to track and measure actual disease activity.	Twitter	NR	Influenza A
Al-Garadi, M. A.; Khan, M. S.; Varathan, K. D.; Mujtaba, G.; Al-Kabsi, A. M.	2016	Malaysia	Using online social networks to track a pandemic: A systematic review	To determine online social networks uses to track a pandemic	SM in general	NR	NR
Hartley, D. M.	2014	US	Using social media and internet data for public health surveillance: the importance of talking	To determine how social media and Internet Data can be used for Public Health Surveillance	SM in general	NR	NR
Griffis, H.; Asch, D. A.; Schwartz, H. A.; Ungar, L.; Buttenheim, A. M.; Barg, F. K.; Mitra, N.; Merchant, R. M.	2020	US	Using Social Media to Track Geographic Variability in Language About Diabetes: Analysis of Diabetes-Related Tweets Across the United States	To characterize the language of Twitter users’ posts regarding diabetes and describe the correlation of themes with the county-level prevalence of diabetes	Twitter	NR	Diabetes
Corley, C. D.; Cook, D. J.; Mikler, A. R.; Singh, K. P.	2010	US	Using Web and social media for influenza surveillance	To evaluate trends in blog posts that discuss influenza	Spinn3r	NR	Influenza
Braithwaite, S. R.; Giraud-Carrier, C.; West, J.; Barnes, M. D.; Hanson, C. L.	2016	US	Validating Machine Learning Algorithms for Twitter Data Against Established Measures of Suicidality	To validate the use of machine learning algorithms for Twitter data against empirically validated measures of suicidality in the US population	Twitter	NR	Suicide
Ghosh, D. D.; Guha, R.	2013	US	What are we 'tweeting' about obesity? Mapping tweets with Topic Modeling and Geographic Information System	To answer the following questions: How can topic modeling be used to identify relevant public health topics such as obesity on Twitter.com? What are the common obesity related themes? What is the spatial pattern of the themes? What are the research challenges of using large conversational datasets from social networking sites?	Twitter	NR	Obesity
Rivas, R.; Sadah, S. A.; Guo, Y.; Hristidis, V.	2020	US	Classification of Health-Related Social Media Posts: Evaluation of Post Content-Classifier Models and Analysis of User Demographics	To classify the content (eg, posts that share experiences and seek support) of users whowrite health-related social media posts and study the effect of user demographics on post content.	Twitter	NR	NR
O'Doherty, K. C.; Christofides, E.; Yen, J.; Bentzen, H. B.; Burke, W.; Hallowell, N.; Koenig, B. A.; Willison, D. J.	2016	Canada	If you build it, they will come: unintended future uses of organised health data collections	To raise awareness of these issues in thehope that they will be discussed more prominently in ELSI (thical, legal, social implications) and related communities and, ultimately, lead to robust protections.	SM in general	NR	NR
Tricco, A. C.; Zarin, W.; Lillie, E.; Jeblee, S.; Warren, R.; Khan, P. A.; Robson, R.; Pham, B.; Hirst, G.; Straus, S. E.	2018	Canada	Utility of social media and crowd-intelligence data for pharmacovigilance: a scoping review	To characterize the literature the use of conversations in social media as apotential source of data for detecting adverse events related to health products	SM in general	NR	Adverse drug reaction
McGloin, A. F.; Eslami, S.	2015	Ireland	Digital and social media opportunities for dietary behaviour change	To investigate social media opportunities in relation to dietary behaviour change	SM in general	NR	Nutrition outcomes

## Sheet: Recruitment
Author(s)	Year	Country	Title	Aims	Type of social media	Population	Disease
Reagan, L.; Nowlin, S. Y.; Birdsall, S. B.; Gabbay, J.; Vorderstrasse, A.; Johnson, C.; D'Eramo Melkus, G.	2019	US	Integrative Review of Recruitment of Research Participants Through Facebook	To examine the published evidence concerning the use of Facebook in participant recruitment for adult health research, as compared to other social media, online, and traditional recruitment methods	Facebook	NR	NR
Sterzing, P. R.; Gartner, R. E.; McGeough, B. L.	2018	USA	Conducting Anonymous, Incentivized, Online Surveys With Sexual and Gender Minority Adolescents: Lessons Learned From a National Polyvictimization Study	to provide guidance to researchers who are designing and implementing anonymous, incentivized, online surveys by examining (a) recruitment and engagement; (b) safety and protection and (c) data integrity	SM in general	Adolescents; Young adults	Sexuality
Ramo, D. E.; Kaur, M.; Corpuz, E. S.; Satre, D. D.; Delucchi, K.; Brown, S. A.; Prochaska, J. J.	2018	US	Using Facebook to address smoking and heavy drinking in young adults: Protocol for a randomized, controlled trial	To compare the Facebook Tobacco Status Project smoking cessation intervention to an intervention targeting both tobacco use and heavy episodic drinking among young adults who use both substances	Facebook	Adolescents; Young adults	Smoking; Heavy drinking
Wozney, L.; Turner, K.; Rose-Davis, B.; McGrath, P. J.	2019	Canada	Facebook ads to the rescue? Recruiting a hard to reach population into an Internet-based behavioral health intervention trial	To empirically evaluate the impact and cost-effectiveness of paid ads for recruitment into a national trial testing an Internet-based, coached interventionfor parents of children with Fetal Alcohol Spectrum Disorders	Facebook	Parents	Fetal Alcohol Spectrum Disorders
Garland, S. M.; Wark, J. D.; Tabrizi, S. N.; Jayasinghe, Y.; Moore, E.; Fletcher, A.; Gunasekaran, B.; Ahmed, N.; Fenner, Y.	2011	Australia	Recruiting via social networking sites for sexual health research (assessing chlamydia and HPV knowledge)	To recruit via social networking sites for sexual health research	Facebook	Adolescents; Young adults	Chlamydia; HPV
Shaver, L. G.; Khawer, A.; Yi, Y. Q.; Aubrey-Bassler, K.; Etchegary, H.; Roebothan, B.; Asghari, S.; Wang, P. P.	2019	Canada	Using Facebook Advertising to Recruit Representative Samples: Feasibility Assessment of a Cross-Sectional Survey	To assess Facebook advertising as an economical means of recruiting a representative sample of adults aged 35 to 74 years in Newfoundland and Labrado for a cross-sectional health survey	Facebook	Adults	NR
Davies, B.; Kotter, M.	2018	UK	Lessons From Recruitment to an Internet-Based Survey for Degenerative Cervical Myelopathy: Comparison of Free and Fee-Based Methods	To compare the efficacy of fee-based advertisement with alternative free recruitment strategies to a Degenerative Cervical Myelopathy Internet health survey	Facebook; Twitter	NR	Degenerative Cervical Myelopathy
Arayasirikul, S.; Chen, Y. H.; Jin, H.; Wilson, E.	2016	US	A Web 2.0 and Epidemiology Mash-Up: Using Respondent-Driven Sampling in Combination with Social Network Site Recruitment to Reach Young Transwomen	To recruit a large, diverse longitudinal cohort of young transwomen using respondent-driven sampling and to characterize HIV risk and resiliencefactors in this population	Facebook	Adolescents; Young adults	HIV
Subasinghe, A. K.; Nguyen, M.; Wark, J. D.; Tabrizi, S. N.; Garland, S. M.	2016	Australia	Targeted Facebook Advertising is a Novel and Effective Method of Recruiting Participants into a Human Papillomavirus Vaccine Effectiveness Study	To determine the feasibility of targeted Facebook advertisements to increase recruitmentof unvaccinated women into a human papillomavirus vaccine effectiveness study	Facebook	Adolescents; Young adults	HPV
Biedermann, N.	2018	Australia	The use of Facebook for virtual asynchronous focus groups in qualitative research	To explore the use of Facebook for recruitment and asynchronous virtual focus group as a data source	Facebook	NR	NR
Child, R. J.; Mentes, J. C.; Pavlish, C.; Phillips, L. R.	2014	US	Using Facebook and participant information clips to recruit emergency nurses for research	To examine the use of social networking sites in recruiting research participants	Facebook	Emergency nurses	NR
Gelinas, L.; Pierce, R.; Winkler, S.; Cohen, I. G.; Lynch, H. F.; Bierer, B. E.	2017	UK	Using Social Media as a Research Recruitment Tool: Ethical Issues and Recommendations	To defend a non-exceptionalist methodology to assess social media recruitment, to examine respect for privacy and investigator transparency as key norms governing social media recruitment; and to analyze three relatively aspects of social media recruitment	SM in general	NR	NR
Das, R.; Machalek, D. A.; Molesworth, E. G.; Garland, S. M.	2017	Australia	Using Facebook to Recruit Young Australian Men Into a Cross-Sectional Human Papillomavirus Study	To determine the feasibility of using Facebook to recruit young Australian men into ahuman papillomavirus prevalence stud	Facebook	Adolescents; Young adults	HPV
Bennetts, S. K.; Hokke, S.; Crawford, S.; Hackworth, N. J.; Leach, L. S.; Nguyen, C.; Nicholson, J. M.; Cooklin, A. R.	2019	Australia	Using Paid and Free Facebook Methods to Recruit Australian Parents to an Online Survey: An Evaluation	To determine the feasibility of using Facebook to recruit employed Australian parents to an online survey about managing work and family demands	Facebook	Parents	NR
Arigo, D.; Pagoto, S.; Carter-Harris, L.; Lillie, S. E.; Nebeker, C.	2018	US	Using social media for health research: Methodological and ethical considerations for recruitment and intervention delivery	To share recommendations for using social media in recruitment and intervention delivery in health behavior research	SM in general	NR	NR
Nelson, K. M.; Ramirez, J. J.; Carey, M. P.	2017	US	Developing Online Recruitment and Retention Methods for HIV Prevention Research Among Adolescent Males Who Are Interested in Sex with Males: Interviews with Adolescent Males	To identify efficient methods to recruit and retain Adolescent males interested in sex with males in online research	SM in general	Adolescents; Young adults	HIV
Ramo, D. E.; Thrul, J.; Delucchi, K. L.; Ling, P. M.; Hall, S. M.; Prochaska, J. J.	2015	US	The Tobacco Status Project (TSP): Study protocol for a randomized controlled trial of a Facebook smoking cessation intervention for young adults	To test the efficacy of a stage-based smoking cessation intervention on Facebook for young adults age 18 to 25 on smoking abstinence, reduction in cigarettes smoked, and thoughts about smoking abstinence	Facebook	Adolescents; Young adults	Smoking
Fenner, Y.; Garland, S. M.; Moore, E. E.; Jayasinghe, Y.; Fletcher, A.; Tabrizi, S. N.; Gunasekaran, B.; Wark, J. D.	2012	Australia	Web-Based Recruiting for Health Research Using a Social Networking Site: An Exploratory Study	To assess the feasibility of recruiting young females using targeted advertising on the social networking site Faceboo	Facebook	Adolescents; Young adults	NR
Motoki, Y.; Miyagi, E.; Taguri, M.; Asai-Sato, M.; Enomoto, T.; Wark, J. D.; Garland, S. M.	2017	Japan	Comparison of Different Recruitment Methods for Sexual and Reproductive Health Research: Social Media-Based Versus Conventional Methods	To determine whether there was a difference in the sexual and reproductive health surveyresponses of young Japanese women based on recruitment methods: social media–based and conventional methods	Facebook	Adolescents; Young adults	Cancer
Admon, L.; Haefner, J. K.; Kolenic, G. E.; Chang, T.; Davis, M. M.; Moniz, M. H.	2016	US	Recruiting Pregnant Patients for Survey Research: A Head to Head Comparison of Social Media-Based Versus Clinic-Based Approaches	To compare the feasibility and cost of recruiting pregnant women for survey research using social media-based and clinic-based approaches	Facebook	Pregnant women	Pregnancy
Brodar, K. E.; Hall, M. G.; Butler, E. N.; Parada, H.; Stein-Seroussi, A.; Hanley, S.; Brewer, N. T.	2016	US	Recruiting Diverse Smokers: Enrollment Yields and Cost	To identify effective ways to recruit diverse smokers	Facebook; Craiglist	Smokers; Vapers	Smoking
Whitaker, C.; Stevelink, S.; Fear, N.	2017	UK	The Use of Facebook in Recruiting Participants for Health Research Purposes: A Systematic Review	To systematically review the literature regarding the current use and success of Facebookto recruit participants for health research purposes	Facebook	NR	NR
Rait, M. A.; Prochaska, J. J.; Rubinstein, M. L.	2015	US	Recruitment of adolescents for a smoking study: use of traditional strategies and social media	To examine and compare traditional and Facebook-based recruitment strategies on reach, enrollment, cost, and retention	Facebook	Adolescents; Young adults	Smoking
van der Heijden, L.; Piner, S. R.; van de Sande, M. A.	2016	The Netherlands	Pigmented villonodular synovitis: a crowdsourcing study of two hundred and seventy two patients	To ascertain the feasibility of crowdsourcing via Facebook for medical research purposes; by investigating surgical, oncological and functional outcome and quality-of-life in patients with pigmented villonodular synovitis enrolled in a Facebook community	Facebook	NR	Pigmented villonodular synovitis
McCarthy, E.; Mazza, D.	2019	Australia	Cost and Effectiveness of Using Facebook Advertising to Recruit Young Women for Research: PREFER (Contraceptive Preferences Study) Experience	To evaluate the cost and effectiveness of using Facebook to recruit young women into a Web-based intervention study	Facebook	Adolescents; Young adults	Sexuality
Hu, J.; Wong, K. C.; Wang, Z. Q.	2015	Australia	Recruiting Migrants for Health Research Through Social Network Sites: An Online Survey Among Chinese Migrants in Australia	To report the process and outcomes of recruiting Chinese migrants through social network sites in Australia and to examine the sample characteristics of online recruitment by comparing the sample which was recruited by an online survey to a sample of Australian Chinese migrants collected by a postal survey	Oursteps; Ozyoyo; Freeoz; Yeeyi; ozchinese; QQ instant message Weibo	Chinese migrants	NR
Inge, K. J.; Graham, C. W.; McLaughlin, J. W.; Erickson, D.; Wehman, P.; Seward, H. E.	2017	US	Evaluating the effectiveness of Facebook to impact the knowledge of evidence-based employment practices by individuals with traumatic brain injury: A knowledge translation random control study	To compare the effect of a knowledge translation strategy and the use of a secret Facebook group, on the knowledge of evidence-based employment research by individuals with traumatic braininjury	Facebook	NR	Traumatic brain injury
Young, S. D.; Jaganath, D.	2014	US	Feasibility of Using Social Networking Technologies for Health Research Among Men Who Have Sex With Men: A Mixed Methods Study	To assess the feasibility and acceptability of using social networking as a health research platform among men who have sex with men	Facebook; Myspace	Men Who Have Sex With Men	NR
Gu, L. L.; Skierkowski, D.; Florin, P.; Friend, K.; Ye, Y. J.	2016	US	Facebook, Twitter, & Qr codes: An exploratory trial examining the feasibility of social media mechanisms for sample recruitment	To examine the effectiveness of three social media based recruitment channels for sampling rural adolescent populations for online health research	Facebook; Twitter	Adolescents; Young adults	NR
Wasilewski, M. B.; Stinson, J. N.; Webster, F.; Cameron, J. I.	2019	Canada	Using Twitter to recruit participants for health research: An example from a caregiving study	To describe the nature and extent of study-related tweets, the extent to which they were shared by others, and their potential reach	Twitter	NR	NR
Leach, L. S.; Butterworth, P.; Poyser, C.; Batterham, P. J.; Farrer, L. M.	2017	Australia	Online Recruitment: Feasibility, Cost, and Representativeness in a Study of Postpartum Women	To investigate the feasibility of recruiting a population of postpartum women online for health research and examine sample representativeness	Facebook	Postpartum Women	Postpartum
Chu, J. L.; Snider, C. E.	2013	Canada	Use of a Social Networking Web Site for Recruiting Canadian Youth for Medical Research	To describe the effectiveness of facebook advertising in medical research recruitment	Facebook	Adolescents; Young adults	Post-Traumatic stress disorder
Amon, K. L.; Campbell, A. J.; Hawke, C.; Steinbeck, K.	2014	Australia	Facebook as a Recruitment Tool for Adolescent Health Research: A Systematic Review	To conduct a systematic review of the literature on the use of Facebook to recruit adolescents for health research	Facebook	Adolescents; Young adults	NR
Youn, S. J.; Trinh, N. H.; Shyu, I.; Chang, T.; Fava, M.; Kvedar, J.; Yeung, A.	2013	US	Using online social media, Facebook, in screening for major depressive disorder among college students	To explore the feasibility of using Internet social networking media in an online program for Major Depressive Disorder screening and psychoeducation targeting college students.	Facebook	Students	Depression
Russomanno, J.; Patterson, J. G.; Jabson Tree, J. M.	2019	US	Social Media Recruitment of Marginalized, Hard-to-Reach Populations: Development of Recruitment and Monitoring Guidelines	To investigate the utility, successes, challenges, and positive and negative consequences of using targeted Facebook advertisements as a strategy to recruit transgender and gender nonconforming people into a research study	Facebook	Adolescents; Young adults	NR
Cowie, J. M.; Gurney, M. E.	2018	US	The Use of Facebook Advertising to Recruit Healthy Elderly People for a Clinical Trial: Baseline Metrics	To demonstrate the effectiveness of using targeted advertising on the social networking site Facebook to recruit people aged 60 years and older for volunteer clinical trial participation	Facebook	Elderly People	NR
Fazzino, T. L.; Rose, G. L.; Pollack, S. M.; Helzer, J. E.	2015	US	Recruiting US and Canadian College Students via Social Media for Participation in a Web-Based Brief Intervention Study	To evaluate the feasibility of recruiting students via free message postings on Facebook and Twitter to participate in a web-based brief intervention study.	Facebook; Twitter	Students	NR
Wilson, R. L.; Usher, K.	2017	Australia	Social media as a recruitment strategy: using Twitter to explore young people's mental health	To discuss the importance of rigorous research designs and to provide an example of a study that demonstrates how mental health researchers, investigating help and support for young people’s mental health, can adapt their traditional recruitment practices and applied this new knowledge to recruitment using social media	Twitter	Adolescents; Young adults	NR
Amon, K. L.; Paxton, K.; Klineberg, E.; Riley, L.; Hawke, C.; Steinbeck, K.	2016	Australia	Insights into Facebook Pages: an early adolescent health research study page targeted at parents	To provide a detailed description of the development of the study Facebook Page and present the fan response to the types of posts made on the Page using the Facebook-generated Insights data	Facebook	Parents	NR
Partridge, S. R.; Balestracci, K.; Wong, A. T. Y.; Hebden, L.; McGeechan, K.; Denney-Wilson, E.; Harris, M. F.; Phongsavan, P.; Bauman, A.; Allman-Farinelli, M.	2015	Australia	Effective Strategies to Recruit Young Adults Into the TXT2BFiT mHealth Randomized Controlled Trial for Weight Gain Prevention	To describe the outcomes of strategies used to recruit young adults to a randomized controlled trial, healthy lifestyle mHealth program, TXT2BFiT, for prevention of weight gain	Facebook	Adolescents; Young adults	Nutrition outcomes
Joseph, R. P.; Keller, C.; Adams, M. A.; Ainsworth, B. E.	2015	US	Print versus a culturally-relevant Facebook and text message delivered intervention to promote physical activity in African American women: a randomized pilot trial	To evaluate the potential use of Facebook and text-messaging to deliver aculturally-relevant physical activity promotion intervention to African American women	Facebook	Women	Physical activity
Reuter, K.; Ukpolo, F.; Ward, E.; Wilson, M. L.; Angyan, P.	2016	US	Trial Promoter: A Web-Based Tool for Boosting the Promotion of Clinical Research Through Social Media	To develop and test the efficiency of a Web-based tool that automates the generation and distribution of user-friendlysocial media messages about clinical trials	SM in general	NR	NR
Lee, H. H.; Hsieh, Y. P.; Murphy, J.; Tidey, J. W.; Savitz, D. A.	2019	US	Health Research Using Facebook to Identify and Recruit Pregnant Women Who Use Electronic Cigarettes: Internet-Based Nonrandomized Pilot Study	To provide information to researchers who seek to recruit participants from rare populations using social media for studies with demanding protocols.	Facebook	Pregnant Smokers	Pregnancy; Smoking
Kapp, J. M.; Peters, C.; Oliver, D. P.	2013	US	Research recruitment using Facebook advertising: big potential, big challenges	To report if Facebook advertising as an exclusive mechanism for recruiting women ages 35–49 years residing in the USA into a health-related research study is effective	Facebook	Adolescents; Young adults	NR
Leach, L. S.; Bennetts, S. K.; Giallo, R.; Cooklin, A. R.	2019	Australia	Recruiting fathers for parenting research using online advertising campaigns: Evidence from an Australian study	To provide information and learnings about recruiting fathers online using social media	Facebook	Fathers	NR
Ibarra, J. L.; Agas, J. M.; Lee, M.; Pan, J. L.; Buttenheim, A. M.	2018	US	Comparison of Online Survey Recruitment Platforms for Hard-to-Reach Pregnant Smoking Populations: Feasibility Study	To determine the feasibility of recruiting a hard-to-reach population (pregnant smokers) using 4 different Web-based platforms and to compare participants recruited through each platform	Reddit	Pregnant Smokers	Pregnancy; Smoking
Schwinn, T.; Hopkins, J.; Schinke, S. P.; Liu, X.	2017	US	Using Facebook ads with traditional paper mailings to recruit adolescent girls for a clinical trial	To detail the use of Facebook ads and traditional paper mailings to enroll 797 adolescent girls for a longitudinal, web-based, drug abuse prevention trial	Facebook	Adolescents; Young adults	Drug use disorder
Nelson, E. J.; Loux, T.; Arnold, L. D.; Siddiqui, S. T.; Schootman, M.	2019	US	Obtaining contextually relevant geographic data using Facebook recruitment in public health studies	To report the process of using Facebook recruitment and demonstrate how this strategy can enhance collection of geospatial data to better understand context and spatial patterns of disease	Facebook	NR	NR
Stephens, S. W.; Williams, C.; Gray, R.; Kerby, J. D.; Wang, H. E.; Bosarge, P. L.	2016	US	Using social media for community consultation and public disclosure in exception from informed consent trials	To describe the experience using social media to facilitate the community consultation and public disclosure process in two trauma resuscitation clinical trials	Facebook	NR	NR
Topolovec-Vranic, J.; Natarajan, K.	2016	Canada	The Use of Social Media in Recruitment for Medical Research Studies: A Scoping Review	To determine if social media recruitment is more effective than traditional methods, if social media recruited samples are comparable to those recruited bu other methods and if social media is a cost-effective methods	SM in general	NR	NR
Frandsen, M.; Thow, M.; Ferguson, S. G.	2016	Australia	The Effectiveness Of Social Media (Facebook) Compared With More Traditional Advertising Methods for Recruiting Eligible Participants To Health Research Studies: A Randomized, Controlled Clinical Trial	to examine whether visiting the study website prior to being contacted by researchers creates self-screened participants who are more likely to progress through all study phases, to compare conversionpercentages and cost effectiveness of each recruitment method at each study phase; and to compare demographic and smoking characteristics of participants recruited through each strategy to determine …	Facebook	NR	NR
Dodson, C. K.; Jackson, D.; Muzny, C. A.; Eaton, E. F.	2020	US	Quantitative evaluation on the challenges and opportunities in the recruitment of young Black men who have sex with men for sexual health research in the southern US	To evaluate the recruitment of young black men who have sex with men, both HIV infected and uninfected, for a sexual health study in Birmingham from 2017 to 2019 and explore alternative patient-centred recruitment methods	SM in general	Adolescents; Young adults	HIV
Timberlake, A. T.; Wu, R. T.; Cabrejo, R.; Gabrick, K.; Persing, J. A.	2018	US	Harnessing Social Media to Advance Research in Plastic Surgery	To understand the primary incentives and deterrents for patient par-ticipation in research efforts	Facebook	NR	NR
Shere, M.; Zhao, X. Y.; Koren, G.	2014	Canada	The role of social media in recruiting for clinical trials in pregnancy	To assess the effectiveness of social media as a recruitment tool through the comparison of diverse recruitment techniques in two different phases of the trial	Facebook; Twitter	Pregnant women	Pregnancy
Thomas, V. L.; Chavez, M.; Browne, E. N.; Minnis, A. M.	2020	USA	Instagram as a tool for study engagement and community building among adolescents: A social media pilot study	To evaluate the effectiveness of and engagement with a human-centered, Instagram-based outreach campaign, with a focus on study retention, enhancementof participants’ experiences, and increasing community awareness of the study	Instagram	Adolescents; Young adults	NR
Arcia, A.	2014	US	Facebook Advertisements for Inexpensive Participant Recruitment Among Women in Early Pregnancy	To describe the method by which a national sample of women was successfully recruited	Facebook	Pregnant women	Pregnancy
Kamp, K.; Herbell, K.; Magginis, W. H.; Berry, D.; Given, B.	2019	US	Facebook Recruitment and the Protection of Human Subjects	to examine Facebook recruitment in light of the ethical principles of the Belmont Report (respect for persons, beneficence, and justice), to describe ethical challenges that may be faced in Facebook recruitment, and to provide recommendations for researchers interested in adopting this recruitment method	Facebook	NR	NR
Korda H., Itani Z.	2013	US	Harnessing social media for health promotion and behavior change	To summarize current evidence and understanding of using social media for health promotion and to evaluate the effectiveness of various forms of social media and incorporating outcomes research and theory in the design of health promotion programs for social media	SM in general	NR	NR
Batterham, P. J.	2014	Australia	Recruitment of mental health survey participants using Internet advertising: content, characteristics and cost effectiveness	To assess cost-effectiveness, the representativeness and the optimal strategy of online samples of online recruitment	Facebook	Adults	NR
Benedict, C.; Hahn, A. L.; Diefenbach, M. A.; Ford, J. S.	2019	US	Recruitment via social media: advantages and potential biases	To compare recruitment strategies (hospital-based v. social media) in enrollment metrics and among enrolled participants, evaluate group differences in patient characteristics and patient reported out-comes	SM in general	Adolescents; Young adults	NR
Martinez, O.; Wu, E.; Shultz, A. Z.; Capote, J.; Lopez Rios, J.; Sandfort, T.; Manusov, J.; Ovejero, H.; Carballo-Dieguez, A.; Chavez Baray, S.; Moya, E.; Lopez Matos, J.; DelaCruz, J. J.; Remien, R. H.; Rhodes, S. D.	2014	US	Still a hard-to-reach population? Using social media to recruit Latino gay couples for an HIV intervention adaptation study	To recruit eligible couples for a study to adapt “Connect ‘n Unite” (an HIV prevention intervention initially created for black gay couples) for Spanish-speaking Latino gay couples living in New York City	Facebook; Istagram; Twitter	Latino	HIV
Choi, I.; Milne, D. N.; Glozier, N.; Peters, D.; Harvey, S. B.; Calvo, R. A.	2017	Australia	Using different Facebook advertisements to recruit men for an online mental health study: Engagement and selection bias	To explore the impact of different Facebook advertisement content for the same study on recruitment rate, engagement, and participant characteristics	Facebook	NR	NR
Akers, L.; Gordon, J. S.	2018	US	Using Facebook for Large-Scale Online Randomized Clinical Trial Recruitment: Effective Advertising Strategies	To share experiences, lessons learned, and recommendations to help researchers design Facebook advertising campaigns	Facebook	NR	NR
Balfe, M.; Doyle, F.; Conroy, R.	2012	Ireland	Using Facebook to recruit young adults for qualitative research projects: how difficult is it?	To attempt to contact and recruit individuals with diabetes through Facebook	Facebook	PWSC	Diabetes
Yuan, P.; Bare, M. G.; Johnson, M. O.; Saberi, P.	2014	US	Using online social media for recruitment of human immunodeficiency virus-positive participants: a cross-sectional survey	To describe the methodology of a recruitment approach that capitalized on existing online social mediavenues and other Internet resources in an attempt to overcome some of these barriers to research recruitment and retention.	Facebook; Twitter; Craiglist; Tumblr	NR	HIV
Ford, K. L.; Albritton, T.; Dunn, T. A.; Crawford, K.; Neuwirth, J.; Bull, S.	2019	US	Youth Study Recruitment Using Paid Advertising on Instagram, Snapchat, and Facebook: Cross-Sectional Survey Study	To compare recruitment metrics across Instagram, Snapchat,and Facebook for two surveys documenting youth knowledge, attitudes, and behaviors related to retail marijuana in Colorado post legalization	Facebook; Instragram; Snapchat	Adolescents; Young adults	NR

## Sheet: Ethics
Author(s)	Year	Country	Title	Aims	Type of social media	Population	Disease
McKee, R.	2013	Germany	Ethical issues in using social media for health and health care research	To summarize the ethical issues to be considered when social media is exploited in healthcare contexts	SM in general	NR	NR
Hammer, M. J.	2017	US	Ethical Considerations When Using Social Media for Research	To summarize the ethical issues to be considered when social media is exploited in healthcare contexts	SM in general	NR	NR
Swirsky, E. S.; Hoop, J. G.; Labott, S.	2014	US	Using social media in research: new ethics for a new meme?	To highlight ethical issues surrounding the use of social media in clinical research	SM in general	NR	NR
Mikal, J.; Hurst, S.; Conway, M.	2016	US	Ethical issues in using Twitter for population-level depression monitoring: a qualitative study	To investigate public opinions onthe use of Twitter data for population health monitoring generally, and population mental health monitoring in particular	SM in general	NR	Depression
Azer, S. A.	2017	Saudi Arabia	Social Media Channels in Health Care Research and Rising Ethical Issues	To investigate some of the risks inherent in social media research and discuss how researchers should handle challenges related to confidentiality, privacy, and consent when social media tools are used in health-related research	SM in general	NR	NR
Kleinsman, J.; Buckley, S.	2015	New-Zealand	Facebook Study: A Little Bit Unethical But Worth It?	To map ethical issues of Facebook studies	SM in general	NR	NR
Denecke, K.	2017	Switzerland	An ethical assessment model for digital disease detection technologies	To determine the ethical issues to be considered when integrating digital epidemiology with existing practices	SM in general	NR	NR
Crawford, S.; Hokke, S.; Nicholson, J. M.; Zion, L.; Lucke, J.; Keyzer, P.; Hackworth, N.	2019	Australia	"It's not black and white" Public health researchers' and ethics committees' perceptions of engaging research participants online	To highlight the key ethical issues of using the internet to recruit, retain and trace participants in public health research, from the perspectives of researchers and human research ethics committee members	SM in general	Researchers	NR
Hokke, S.; Hackworth, N. J.; Quin, N.; Bennetts, S. K.; Win, H. Y.; Nicholson, J. M.; Zion, L.; Lucke, J.; Keyzer, P.; Crawford, S. B.	2018	Australia	Ethical issues in using the internet to engage participants in family and child research: A scoping review	To identify and integrate evidence on the ethical issues reported when recruiting, retaining and tracing families and children in research online, and to identify ethical guidelines for internet research	SM in general	Families; Children	NR
Gelinas, L.; Bierer, B. E.	2019	US	Social Media as an Ethical Tool for Retention in Clinical Trials	To describe how social Media can be used as an Ethical Tool for Retention in Clinical Trials	SM in general	NR	NR
Vayena, E.; Salathe, M.; Madoff, L. C.; Brownstein, J. S.	2015	US	Ethical challenges of big data in public health	To identify some of the key ethical challenges associated with digital disease detection activities and outline a framework for addressing them	SM in general	NR	NR
DeCamp, M.	2015	US	Ethical issues when using social media for health outside professional relationships	To review the major ethical issues arising when social media are used for research, public health, mobile health applications, and global health	SM in general	NR	NR
Golder, S.; Ahmed, S.; Norman, G.; Booth, A.	2017	UK	Attitudes Toward the Ethics of Research Using Social Media: A Systematic Review	To ascertain attitudes on the ethical considerations of using social media as a data source for research as expressed by social media users and researchers	SM in general	NR	NR
Bhatia-Lin, A.; Boon-Dooley, A.; Roberts, M. K.; Pronai, C.; Fisher, D.; Parker, L.; Engstrom, A.; Ingraham, L.; Darnell, D.	2019	US	Ethical and Regulatory Considerations for Using Social Media Platforms to Locate and Track Research Participants	To offer a rubric that can be used in future studies to determine ethical and regulation-consistent use of social media platforms and illustrate the rubric using our study team’s experience with Facebook	SM in general	NR	NR
Bender, J. L.; Cyr, A. B.; Arbuckle, L.; Ferris, L. E.	2017	Canada	Ethics and Privacy Implications of Using the Internet and Social Media to Recruit Participants for Health Research: A Privacy-by-Design Framework for Online Recruitment	To develop a PbD framework for online health research recruitment	Facebook; Twitter; Blogs	NR	NR
Curtis, B. L.	2014	US	Social networking and online recruiting for HIV research: ethical challenges	To describe internet-based HIV/AIDS research recruitment and its ethical challenges, and to outline research participant safeguards and best practices	SM in general	NR	HIV; AIDS

## Sheet: Other
Author(s)	Year	Country	Title	Aims	Type of social media	Population	Disease
Carceller-Maicas, N.	2016	Spain	Youth, health and social networks Instagram as a research tool for health communication	To map challenges and potential for social health research to reach young people and enrich research ethnographically	Instagram	Adolescents; Young adults	NR
Helm, C. W.	2017	UK	Social media is essential for research engagement: AGAINST: Likes trumped by dislikes	To map social media opportunities and limitations for health research	SM in general	NR	NR
Park, B. K.; Calamaro, C.	2013	US	A Systematic Review of Social Networking Sites: Innovative Platforms for Health Research Targeting Adolescents and Young Adults	To review the evidence to determine if social networking sites are effective tools for health research in the adolescent and young adult populations	SM in general	Adolescents; Young adults	NR
Mayol, J.; Dziakova, J.	2017	Spain	Value of social media in advancing surgical research	To determine how social media can improve Surgical research	SM in general	NR	NR
Walker, D. M.	2013	UK	The internet as a medium for health services research. Part 2	To enable readers to make an informed decision about whether online research methods are appropriate for their studies.	Twitter	NR	NR
Villagran, M.	2011	US	Methodological diversity to reach patients along the margins, in the shadows, and on the cutting edge	To determine the use of new communication channels to listen to health care consumers and gather data for research purposes	SM in general	NR	NR
Timmins, K. A.; Green, M. A.; Radley, D.; Morris, M. A.; Pearce, J.	2018	UK	How has big data contributed to obesity research? A review of the literature	To review the contribution of found data to obesity research and describe the benefits and challenges encountered	Twitter;Facebook;Reddit Foresquare;Instagram;Strava;Online forums	NR	Obesity
Watson, B.; Robinson, D. H. Z.; Harker, L.; Arriola, K. R. J.	2016	US	The Inclusion of African-American Study Participants in Web-Based Research Studies: Viewpoint	To study how to increase the representation of African-Americans in research studies by using the Internet as a recruitment tool and conclude with recommendations that support this goal	SM in general	African Americans	NR
Centola, D.	2013	US	Social media and the science of health behavior	To demonstrate that the rapid growth of peer-to-peer social media presents an important new resource for addressing these empirical challenges	SM in general	NR	NR
Sinnenberg, L.; Buttenheim, A. M.; Padrez, K.; Mancheno, C.; Ungar, L.; Merchant, R. M.	2017	US	Twitter as a Tool for Health Research: A Systematic Review	To systematically review the use of Twitter in health re-search, define a taxonomy to describe Twitter use, and characterize thecurrent state of Twitter in health research	Twitter	NR	NR
Meshi, D.; Tamir, D. I.; Heekeren, H. R.	2015	Germany	The Emerging Neuroscience of Social Media	To outline social motives that drive people to use social media, to propose neural systems supporting social media use, and to describe approaches neuroscientists can use to conduct research with social media	SM in general	NR	NR
Renwick, M. J.; Mossialos, E.	2017	UK	Crowdfunding our health: Economic risks and benefits	To present a typology for crowdfunded health projects and a review of the main economicbenefits and risks of crowdfunding in the health market	SM in general	NR	NR
Khare, R.; Good, B. M.; Leaman, R.; Su, A. I.; Lu, Z.	2016	US	Crowdsourcing in biomedicine: challenges and opportunities	To identify important emerging trends, opportunities and remaining challenges for future crowdsourcing research in biomedicine	SM in general	NR	NR
Buckarma, E. H.; Thiels, C. A.; Gas, B. L.; Cabrera, D.; Bingener-Casey, J.; Farley, D. R.	2017	US	Influence of Social Media on the Dissemination of a Traditional Surgical Research Article	To determine whether a blog post highlighting the findings of a surgical research article would lead to increased dissemination of the article itself	SM in general	NR	NR
Farnan, J. M.	2014	US	Connectivity and consent: does posting imply participation?	To present two specific issues related to the use of social media and health care research	SM in general	NR	NR
Chan, J. L.; Purohit, H.	2019	US	Challenges to Transforming Unconventional Social Media Data into Actionable Knowledge for Public Health Systems During Disasters	To determine challenges to transforming unconventional data into actionable knowledge for public health systems during disasters	SM in general	NR	NR
Chiauzzi, E.; Wicks, P.	2019	US	Digital Trespass: Ethical and Terms-of-Use Violations by Researchers Accessing Data From an Online Patient Community	To review four cases involving ethical and terms-of-use violations by researchers seeking to conduct socialmedia studies in an online patient research network	SM in general	NR	NR
Mittelstadt, B.; Benzler, J.; Engelmann, L.; Prainsack, B.; Vayena, E.	2018	UK	Is there a duty to participate in digital Mark epidemiology?	To determine whether people have a duty to participate in digitalepidemiology	SM in general	NR	NR
Cleminson, J.	2015	UK	Child health research and social media	To determine opportunities of social media for child health research	SM in general	NR	NR
Grady, K.; Gibson, M.; Bower, P.	2019	UK	Can a 'consent to contact' community help research teams overcome barriers to recruitment? The development and impact of the 'Research for the Future' community	To describe the development of the "Research for the Future" consent to contact community, outlinethe recruitment of patients to the community, and present data on their participation in research	SM in general	NR	NR
Kim, Y.; Huang, J. D.; Emery, S.	2016	US	Garbage in, Garbage Out: Data Collection, Quality Assessment and Reporting Standards for Social Media Data Use in Health Research, Infodemiology and Digital Disease Detection	To develop and apply a framework of social media data collection and quality assessment and to proposea reporting standard, which researchers and reviewers may use to evaluate and compare the quality of social data across studies	SM in general	NR	NR
Toseeb, U.; Inkster, B.	2015	UK	Online social networking sites and mental health research	To provide an account of the theoretical importance of using data generated from social networking sites in mental health research and provide a brief overview of the literature published in this area	SM in general	NR	Depression
Dol, J.; Tutelman, P. R.; Chambers, C. T.; Barwick, M.; Drake, E. K.; Parker, J. A.; Parker, R.; Benchimol, E. I.; George, R. B.; Witteman, H. O.	2019	Canada	Health Researchers' Use of Social Media: Scoping Review	To explore how social media is used by health researchers professionally, as reported inthe literature	SM in general	NR	NR
Hopewell-Kelly, N.; Baillie, J.; Sivell, S.; Harrop, E.; Bowyer, A.; Taylor, S.; Thomas, K.; Newman, A.; Prout, H.; Byrne, A.; Taubert, M.; Nelson, A.	2019	UK	Palliative care research centre's move into social media: constructing a framework for ethical research, a consensus paper	To detail the process in constructing a set of ethical guidelines by which to work	SM in general	NR	NR
Pang, P. C. I.; Chang, S.; Verspoor, K.; Clavisi, O.	2018	Australia	The Use of Web-Based Technologies in Health Research Participation: Qualitative Study of Consumer and Researcher Experiences	To understand consumers’ needs and investigate the opportunities for addressing these needs with Web-based technologies, particularly in the use of Web-based research registers and social networking sites	SM in general	NR	NR
Kulanthaivel, A.; Fogel, R.; Jones, J.; Lammert, C.	2017	US	Digital Cohorts Within the Social Mediome: An Approach to Circumvent Conventional Research Challenges?	To determine if social media approach can circumvent conventional Research challenges	SM in general	NR	NR
Koole, M. A. C.; Kauw, D.; Winter, M. M.; Schuuring, M. J.	2018	The Netherlands	A successful crowdfunding project for eHealth research on grown-up congenital heart disease patients	To fund an eHealthstudy in grown-up congenital heart disease patients and to contemplate on critical success factor	Linkedin; Facebook; Twitter	NR	Cardiovascular disease
Winickoff, D. E.; Jamal, L.; Anderson, N. R.	2016	US	New modes of engagement for big data research	To determine new modes of engagement for big data research	SM in general	NR	NR
Wilson, E.; Kenny, A.; Dickson-Swift, V.	2015	Australia	Using Blogs as a Qualitative Health Research Tool: A Scoping Review	To summarize the extent, range, and nature of research activity using blogs	Blogs	NR	NR
Klassen, K. M.; Douglass, C. H.; Brennan, L.; Truby, H.; Lim, M. S. C.	2018	Australia	Social media use for nutrition outcomes in young adults: a mixed-methods systematic review	To describe how young adults use social media in nutrition-related interventions, to evaluate engagement metrics used in social mediai nterventions for nutrition-related outcomes inyoung adults and to Explore the functions of social media and how these can be leveraged for greatest impact innutrition-related interventions	SM in general	Adolescents; Young adults	Nutrition outcomes
Aparicio-Martinez, P.; Perea-Moreno, A. J.; Martinez-Jimenez, M. P.; Redel-Macias, M. D.; Vaquero-Abellan, M.; Pagliari, C.	2019	Spain	A Bibliometric Analysis of the Health Field Regarding Social Networks and Young People	To map the trends in publications focused on social networks, health, and young people over the last 40 years	SM in general	Adolescents; Young adults	NE
Devitt, P.	2016	UK	How to use social media to disseminate research findings	To provide guidance to researchers who want to use social media to disseminate research findings	SM in general	NR	NR
Comabella, C. C. I.; Wanat, M.	2015	UK	Using social media in supportive and palliative care research	To provide a comprehensive summary of social media, including its theoretical underpinnings, and recent examples of successful uses of social media in healthcare research	SM in general	NR	NR
Martin-Sanchez, F.; Verspoor, K.	2014	Australia	Big data in medicine is driving big changes	To summarise current research that takes advantage of “Big Data” in health and biomedical informatics applications	SM in general	NR	NR
Siegmund, L. A.	2018	US	Social Media: The Next Research Frontier	To provide the clinical nurse specialist with guidance for utilizing social media for research projects and discuss some of the known advantages and obstacles involved in this kind of research	SM in general	NR	NR
Mairs, K.; McNeil, H.; McLeod, J.; Prorok, J. C.; Stolee, P.	2013	Canada	Online strategies to facilitate health-related knowledge transfer: a systematic search and review	To conduct a systematic search and review of the literature ononline knowledge translation techniques that foster the interaction between various stakeholders and assistin the sharing of ideas and knowledge within the health field	SM in general	NR	NR
Krittanawong, C.; Zhang, H. J.; Aydar, M.; Wang, Z.; Sun, T.	2018	US	Crowdfunding for cardiovascular research	To perform exploratory data analysis of the feasibility of online crowdfunding in cardiovascular research	Facebook; Twitter	NR	NR
Fagherazzi, G.; Ravaud, P.	2019	France	Digital diabetes: Perspectives for diabetes prevention, management and research	To study how the digitization of diabetes can impact all fields of diabetes – its prevention, management, technology and research – and how it can complement, but not replace, what is usually done in traditional clinical settings.	SM in general	NR	Diabetes
Brieger, K.; Zajac, G. J. M.; Pandit, A.; Foerster, J. R.; Li, K. W.; Annis, A. C.; Schmidt, E. M.; Clark, C. P.; McMorrow, K.; Zhou, W.; Yang, J.; Kwong, A. M.; Boughton, A. P.; Wu, J.; Scheller, C.; Parikh, T.; de la Vega, A.; Brazel, D. M.; Frieser, M.; Rea-Sandin, G.; Fritsche, L. G.; Vrieze, S. I.; Abecasis, G. R.	2019	US	Genes for Good: Engaging the Public in Genetics Research via Social Media	To study the social media to engage a large, diverse participant pool in genetics research and education	Facebook	NR	NR
Strekalova, Y. A.; Krieger, J. L.	2017	US	A Picture Really is Worth a Thousand Words: Public Engagement with the National Cancer Institute on Social Media	To determine if facebook is effective for engaging audiences	Facebook	NR	Cancer
Gibson, C. M.	2017	US	The Democratization of Medical Research and Education Through Social Media The Potential and the Peril	To determine opportunities and challenges of social media for Medical Research and Education	SM in general	NR	NR
Ibrahim, A. M.; Lillemoe, K. D.; Klingensmith, M. E.; Dimick, J. B.	2017	US	Visual Abstracts to Disseminate Research on Social Media: A Prospective, Case-control Crossover Study	To compare tweets that included only the title of the articleversus tweets that contain the title and a visual abstract	Twitter	NR	NR
Hays, C. A.; Spiers, J. A.; Paterson, B.	2015	Canada	Opportunities and Constraints in Disseminating Qualitative Research in Web 2.0 Virtual Environments	To identify opportunities new digital media presents for knowledge dissemination activities including access to wider audiences with few gatekeeper constraints, new perspectives, and symbiotic relationships between researchers and users	SM in general	NR	NR
Chen, X.; Lun, Y.; Yan, J.; Hao, T.; Weng, H.	2019	China	Discovering thematic change and evolution of utilizing social media for healthcare research	To discover the thematic change and evolution of utilizing social media for healthcare research field	SM in general	NR	NR
Aleksina, A.; Akulenka, S.; Lubloy, A.	2019	Latvia	Success factors of crowdfunding campaigns in medical research: perceptions and reality	To investigate the determinants of successful crowdfunding campaigns in medical research	Twitter	NR	NR
Soragni, A.; Maitra, A.	2019	US	Of scientists and tweets	To determine potential uses of Twitter by scientists	Twitter	NR	NR
O'Connor, K.; Sarker, A.; Perrone, J.; Hernandez, G. G.	2020	US	Promoting Reproducible Research for Characterizing Nonmedical Use of Medications Through Data Annotation: Description of a Twitter Corpus and Guidelines	To discuss the creation of an annotated corpus suitable for training supervised classification algorithms for the automatic classification of medication abuse–related chatter.	Twitter	NR	Drug use disorder
Gates, A.; Featherstone, R.; Shave, K.; Scott, S. D.; Hartling, L.	2018	Canada	Dissemination of evidence in paediatric emergency medicine: a quantitative descriptive evaluation of a 16-week social media promotion	To develop knowledge products on paediatric emergency medicine topics	Blogs; Twitter	NR	NR
Cook, C. E.; O'Connell, N. E.; Hall, T.; George, S. Z.; Jull, G.; Wright, A. A.; Girbes, E. L.; Lewis, J.; Hancock, M.	2018	US	Benefits and Threats to Using Social Media for Presenting and Implementing Evidence	To provide a balanced view of benefits and Threats to Using Social Media for Presenting and Implementing Evidence	SM in general	NR	NR
Tempini, N.	2015	UK	Governing PatientsLikeMe: Information Production and Research Through an Open, Distributed, and Data-Based Social Media Network	To explicate how the development of such a data collection architecture requires a continuous exercise of balancing between the conflicting demands of patient engagement, necessary for collecting data in scale, and data semantic context, necessary for effective capture of health phenomena in informative and specific data	PatientsLikeMe	NR	NR
Conway, M.; O'Connor, D.	2016	US	Social Media, Big Data, and Mental Health: Current Advances and Ethical Implications	To review recent work that utilizes social media “big data” in conjunction with associated technologies like natural language processing and machine learning to address pressing problems in population-level mental health surveillance and research, focusing both on technological advances and core ethical challenges	SM in general	NR	NR
Lafferty, N. T.; Manca, A.	2015	UK	Perspectives on social media in and as research: A synthetic review	To summarize findings, opinions and discussion about the use of social media in research, including examples from psychiatry and to discuss how the literature can be used to help researchers support the development of personalized research frameworks	SM in general	NR	NR
Wekerle, C.; Vakili, N.; Stewart, S. H.; Black, T.	2018	Canada	The utility of Twitter as a tool for increasing reach of research on sexual violence	To examine the use of social media in child maltreatment research, specifically, the role of social media in knowledge mobilization	Twitter	NR	Child maltreatment
Keller, B.; Labrique, A.; Jain, K. M.; Pekosz, A.; Levine, O.	2014	US	Mind the gap: social media engagement by public health researchers	To evaluate the extent to which public health professionals are engaged in digital spaces	SM in general	NR	NR
Hunter, R. F.; Gough, A.; O'Kane, N.; McKeown, G.; Fitzpatrick, A.; Walker, T.; McKinley, M.; Lee, M.; Kee, F.	2018	UK	Ethical Issues in Social Media Research for Public Health	To outline the key ethical concerns for public health researchers using SM and discusses how these concerns mightbest be addressed	SM in general	NR	NR
Binder, J. F.; Buglass, S. L.; Betts, L. R.; Underwood, J. D. M.	2017	UK	Online social network data as sociometric markers	To outline in detail the unique information richness of this data type and, in doing so, to support researchers when deciding on ethically appropriate ways of collecting, storing, publishing, and sharing data from online sources	SM in general	NR	NR
Norval, C.; Henderson, T.	2019	UK	Automating Dynamic Consent Decisions for the Processing of Social Media Data in Health Research	To identify and discuss a number of real-world implications if Automating Dynamic Consent Decisions were put into practice	Facebook	NR	NR
Capurro, D.; Cole, K.; Echavarria, M. I.; Joe, J.; Neogi, T.; Turner, A. M.	2014	Chile	The Use of Social Networking Sites for Public Health Practice and Research: A Systematic Review	To identify the use of social networking sites for public health research and practice and to identify existing knowledge gaps	SM in general	NR	NR
Zhou, J. Z.; Lemelman, B. T.; Done, N.; Henderson, M. L.; Macmillan, A.; Song, D. H.; Dorafshar, A. H.	2018	US	Social Media and the Dissemination of Research: Insights from the Most Widely Circulated Articles in Plastic Surgery	To quantify the relationship between social media use and the dissemination of research across non traditional channels	SM in general	NR	NR
Franz, D.; Marsh, H. E.; Chen, J. I.; Teo, A. R.	2019	US	Using Facebook for Qualitative Research: A Brief Primer	To identify opportunities, as well as potential pitfalls, of conducting qualitative research with Facebook users and their activity on Facebookand provide potential options to address each of these issues.	SM in general	NR	NR
Reaves, A. C.; Bianchi, D. W.	2013	US	The role of social networking sites in medical genetics research	To examine the current role of social networking sites in medical genetics research and potential applications for these sites in future studies	SM in general	NR	NR
Scanfeld, D.; Scanfeld, V.; Larson, E. L.	2010	US	Dissemination of health information through social networks: twitter and antibiotics	To review Twitter status updates mentioning “antibiotic(s)” to determine overarching categories and explore evidence of misunderstanding or misuse of antibiotics	Twitter	NR	Drug use disorder
Frandsen, M.; Walters, J.; Ferguson, S. G.	2014	Australia	Exploring the viability of using online social media advertising as a recruitment method for smoking cessation clinical trials	To explore the viability of using social media as a recruitment tool in a clinical research trial.	Facebook	Smokers;Vapers	Smoking
Kass-Hout, T. A.; Alhinnawi, H.	2013	US	Social media in public health	To determine social media opportunities in public health	SM in general	NR	NR
Ruths, D.; Pfeffer, J.	2014	Canada	Social sciences. Social media for large studies of behavior	To highlight issues that are endemic to the study of human behav-ior through large-scale social media datasets and discuss strategies that can be used to address them	SM in general	NR	NR
Park, B. K.; Calamaro, C.	2013	US	A systematic review of social networking sites: innovative platforms for health research targeting adolescents and young adults	To review the evidence to determine if social networking sites are effective tools for health research in the adolescent and young adult populations	SM in general	Adolescents; Young adults	NR
Gough, A.; Hunter, R. F.; Ajao, O.; Jurek, A.; McKeown, G.; Hong, J.; Barrett, E.; Ferguson, M.; McElwee, G.; McCarthy, M.; Kee, F.	2017	UK	Tweet for Behavior Change: Using Social Media for the Dissemination of Public Health Messages	To test the feasibility of designing, implementing, and evaluating a social media–enabledintervention for skin cancer prevention	Twitter	NR	Cancer
